# Supplementary material for: Virulence and antibiotic-resistance genes in Enterococcus faecalis associated with streptococcosis disease in fish
Source: Sci Rep. 2023 Jan 27;13:1551. doi: 10.1038/s41598-022-25968-8 (PMC9883459; doi:10.1038/s41598-022-25968-8)
Supplement: Supplementary file 3 — Supplementary Information 3. [file 41598_2022_25968_MOESM3_ESM.xlsx]

## Sheet: Metabolism_overview strainBFF1 
					BFF1B1
		Global and overview maps						Genes involve
		01100 Metabolic pathways (394)						394
		01110 Biosynthesis of secondary metabolites (149)						149
		01120 Microbial metabolism in diverse environments (97)						97
		01200 Carbon metabolism (47)						47
		01210 2-Oxocarboxylic acid metabolism (6)						6
		01212 Fatty acid metabolism (11)						11
		01230 Biosynthesis of amino acids (55)						55
		01220 Degradation of aromatic compounds (5)						5
								764
				BFFF11
		Global and overview maps
		01100 Metabolic pathways (411)						411
		01110 Biosynthesis of secondary metabolites (152)						152
		01120 Microbial metabolism in diverse environments (100)						100
		01200 Carbon metabolism (48)						48
		01210 2-Oxocarboxylic acid metabolism (6)						6
		01212 Fatty acid metabolism (11)						11
		01230 Biosynthesis of amino acids (55)						55
		01220 Degradation of aromatic compounds (5)						5
				BFPS6
		Global and overview maps
		01100 Metabolic pathways (400)						400
		01110 Biosynthesis of secondary metabolites (150)						150
		01120 Microbial metabolism in diverse environments (97)						97
		01200 Carbon metabolism (49)						49
		01210 2-Oxocarboxylic acid metabolism (6)						6
		01212 Fatty acid metabolism (11)						11
		01230 Biosynthesis of amino acids (55)						55
		01220 Degradation of aromatic compounds (5)						5

## Sheet: BFF1B1
Category	Sub-Cate.
1		Metabolism
	1	Carbohydrate metabolism	Pathway count	Gene count
		00010 Glycolysis / Gluconeogenesis (27)	1	27
		00020 Citrate cycle (TCA cycle) (7)	1	7
		00030 Pentose phosphate pathway (22)	1	22
		00040 Pentose and glucuronate interconversions (9)	1	9
		00051 Fructose and mannose metabolism (25)	1	25
		00052 Galactose metabolism (15)	1	15
		00053 Ascorbate and aldarate metabolism (8)	1	8
		00500 Starch and sucrose metabolism (22)	1	22
		00520 Amino sugar and nucleotide sugar metabolism (29)	1	29
		00620 Pyruvate metabolism (29)	1	29
		00630 Glyoxylate and dicarboxylate metabolism (9)	1	9
		00640 Propanoate metabolism (18)	1	18
		00650 Butanoate metabolism (13)	1	13
		00660 C5-Branched dibasic acid metabolism (2)	1	2
		00562 Inositol phosphate metabolism (2)	1	2
			15	237
	1	Energy metabolism
		00190 Oxidative phosphorylation (23)	1	23
		00195 Photosynthesis (8)	1	8
		00710 Carbon fixation in photosynthetic organisms (9)	1	9
		00720 Carbon fixation pathways in prokaryotes (13)	1	13
		00680 Methane metabolism (8)	1	8
		00910 Nitrogen metabolism (5)	1	5
		00920 Sulfur metabolism (3)	1	3
			7	69
	1	Lipid metabolism
		00061 Fatty acid biosynthesis (12)	1	12
		00071 Fatty acid degradation (3)	1	3
		00072 Synthesis and degradation of ketone bodies (1)	1	1
		00120 Primary bile acid biosynthesis (1)	1	1
		00121 Secondary bile acid biosynthesis (1)	1	1
		00561 Glycerolipid metabolism (14)	1	14
		00564 Glycerophospholipid metabolism (12)	1	12
			7	44
	1	Nucleotide metabolism
		00230 Purine metabolism (49)	1	49
		00240 Pyrimidine metabolism (32)	1	32
			2	81
	1	Amino acid metabolism
		00250 Alanine, aspartate and glutamate metabolism (15)	1	15
		00260 Glycine, serine and threonine metabolism (11)	1	11
		00270 Cysteine and methionine metabolism (19)	1	19
		00280 Valine, leucine and isoleucine degradation (8)	1	8
		00290 Valine, leucine and isoleucine biosynthesis (3)	1	3
		00300 Lysine biosynthesis (12)	1	12
		00310 Lysine degradation (2)	1	2
		00220 Arginine biosynthesis (8)	1	8
		00330 Arginine and proline metabolism (10)	1	10
		00340 Histidine metabolism (1)	1	1
		00350 Tyrosine metabolism (4)	1	4
		00360 Phenylalanine metabolism (2)	1	2
		00380 Tryptophan metabolism (4)	1	4
		00400 Phenylalanine, tyrosine and tryptophan biosynthesis (9)	1	9
			14	108
	1	Metabolism of other amino acids
		00410 beta-Alanine metabolism (2)	1	2
		00430 Taurine and hypotaurine metabolism (3)	1	3
		00440 Phosphonate and phosphinate metabolism (1)	1	1
		00450 Selenocompound metabolism (8)	1	8
		00460 Cyanoamino acid metabolism (3)	1	3
		00471 D-Glutamine and D-glutamate metabolism (4)	1	4
		00473 D-Alanine metabolism (4)	1	4
		00480 Glutathione metabolism (4)	1	4
			8	29
	1	Glycan biosynthesis and metabolism
		00513 Various types of N-glycan biosynthesis (1)	1	1
		00531 Glycosaminoglycan degradation (1)	1	1
		00603 Glycosphingolipid biosynthesis - globo and isoglobo series (1)	1	1
		00604 Glycosphingolipid biosynthesis - ganglio series (1)	1	1
		00550 Peptidoglycan biosynthesis (21)	1	21
		00511 Other glycan degradation (3)	1	3
		00572 Arabinogalactan biosynthesis - Mycobacterium (1)	1	1
			7	29
	1	Metabolism of cofactors and vitamins
		00730 Thiamine metabolism (10)	1	10
		00740 Riboflavin metabolism (3)	1	3
		00750 Vitamin B6 metabolism (2)	1	2
		00760 Nicotinate and nicotinamide metabolism (10)	1	10
		00770 Pantothenate and CoA biosynthesis (10)	1	10
		00780 Biotin metabolism (5)	1	5
		00785 Lipoic acid metabolism (2)	1	2
		00790 Folate biosynthesis (13)	1	13
		00670 One carbon pool by folate (9)	1	9
		00830 Retinol metabolism (1)	1	1
		00860 Porphyrin and chlorophyll metabolism (1)	1	1
		00130 Ubiquinone and other terpenoid-quinone biosynthesis (7)	1	7
			12	73
	1	Metabolism of terpenoids and polyketides
		00900 Terpenoid backbone biosynthesis (12)	1	12
		00981 Insect hormone biosynthesis (1)	1	1
		00908 Zeatin biosynthesis (1)	1	1
		00903 Limonene and pinene degradation (2)	1	2
		01051 Biosynthesis of ansamycins (1)	1	1
		00523 Polyketide sugar unit biosynthesis (4)	1	4
		01053 Biosynthesis of siderophore group nonribosomal peptides (1)	1	1
		01055 Biosynthesis of vancomycin group antibiotics (1)	1	1
			8	23
	1	Biosynthesis of other secondary metabolites
		00940 Phenylpropanoid biosynthesis (1)	1	1
		00950 Isoquinoline alkaloid biosynthesis (1)	1	1
		00960 Tropane, piperidine and pyridine alkaloid biosynthesis (1)	1	1
		00966 Glucosinolate biosynthesis (1)	1	1
		00311 Penicillin and cephalosporin biosynthesis (2)	1	2
		00332 Carbapenem biosynthesis (2)	1	2
		00261 Monobactam biosynthesis (4)	1	4
		00521 Streptomycin biosynthesis (7)	1	7
		00524 Neomycin, kanamycin and gentamicin biosynthesis (1)	1	1
		00525 Acarbose and validamycin biosynthesis (2)	1	2
		00401 Novobiocin biosynthesis (2)	1	2
		00333 Prodigiosin biosynthesis (3)	1	3
		00998 Biosynthesis of various secondary metabolites - part 2 (1)	1	1
			13	28
	1	Xenobiotics biodegradation and metabolism
		00362 Benzoate degradation (4)	1	4
		00627 Aminobenzoate degradation (3)	1	3
		00625 Chloroalkane and chloroalkene degradation (4)	1	4
		00361 Chlorocyclohexane and chlorobenzene degradation (2)	1	2
		00622 Xylene degradation (2)	1	2
		00643 Styrene degradation (2)	1	1
		00930 Caprolactam degradation (1)	1	1
		00621 Dioxin degradation (1)	1	2
		00626 Naphthalene degradation (2)	1	2
		00980 Metabolism of xenobiotics by cytochrome P450 (1)	1	1
		00982 Drug metabolism - cytochrome P450 (1)	1	1
		00983 Drug metabolism - other enzymes (9)	1	9
			12	32
				753
1		Genetic Information Processing
	1	Transcription	1
		03020 RNA polymerase (5)	1	5
		03022 Basal transcription factors (1)	1	1
			3	6
	1	Translation
		03010 Ribosome (54)	1	54
		00970 Aminoacyl-tRNA biosynthesis (26)	1	26
		03013 RNA transport (2)	1	2
		03008 Ribosome biogenesis in eukaryotes (1)	1	1
			4	83
	1	Folding, sorting and degradation
		03060 Protein export (10)	1	10
		04122 Sulfur relay system (6)	1	6
		03018 RNA degradation (11)	1	11
			3	27
	1	Replication and repair
		03030 DNA replication (15)	1	15
		03410 Base excision repair (12)	1	12
		03420 Nucleotide excision repair (8)	1	8
		03430 Mismatch repair (16)	1	16
		03440 Homologous recombination (19)	1	19
			5	70
				186
1		Environmental Information Processing
	1	Membrane transport
		02010 ABC transporters (82)	1	82
		02060 Phosphotransferase system (PTS) (38)	1	38
		03070 Bacterial secretion system (8)	1	8
			3	128
	1	Signal transduction
		02020 Two-component system (43)	1	43
		04013 MAPK signaling pathway - fly (1)	1	1
		04016 MAPK signaling pathway - plant (3)	1	3
		04011 MAPK signaling pathway - yeast (1)	1	1
		04066 HIF-1 signaling pathway (7)	1	7
		04068 FoxO signaling pathway (2)	1	2
		04070 Phosphatidylinositol signaling system (2)	1	2
		04152 AMPK signaling pathway (1)	1	1
			8	60
	1	Signaling molecules and interaction
		04080 Neuroactive ligand-receptor interaction (1)	1	1
			1	1
				189
1		Cellular Processes
	1	Transport and catabolism
		04142 Lysosome (1)	1	1
		04146 Peroxisome (3)	1	3
			2	4
	1	Cell growth and death
		04112 Cell cycle - Caulobacter (10)	1	10
		04214 Apoptosis - fly (1)	1	1
		04216 Ferroptosis (1)	1	1
		04217 Necroptosis (1)	1	1
			4	13
	1	Cellular community - prokaryotes
		02024 Quorum sensing (31)	1	31
		05111 Biofilm formation - Vibrio cholerae (5)	1	5
		02025 Biofilm formation - Pseudomonas aeruginosa (2)	1	2
		02026 Biofilm formation - Escherichia coli (4)	1	4
			4	42
				59
1		Organismal Systems
	1	Immune system
		04621 NOD-like receptor signaling pathway (1)	1	1
			1	1
	1	Endocrine system
		04910 Insulin signaling pathway (1)	1	1
		04922 Glucagon signaling pathway (6)	1	6
		03320 PPAR signaling pathway (2)	1	2
		04917 Prolactin signaling pathway (1)	1	1
		04918 Thyroid hormone synthesis (1)	1	1
		04919 Thyroid hormone signaling pathway (1)	1	1
			6	12
	1	Digestive system
		04979 Cholesterol metabolism (1)	1	1
			1	1
	1	Nervous system
		04724 Glutamatergic synapse (1)	1	1
		04727 GABAergic synapse (1)	1	1
			2	2
	1	Aging
		04211 Longevity regulating pathway (2)	1	2
		04212 Longevity regulating pathway - worm (5)	1	5
		04213 Longevity regulating pathway - multiple species (3)	1	3
			3	10
	1	Environmental adaptation
		04626 Plant-pathogen interaction (2)	1	2
			1	2
				28
1		Human Diseases
	1	Cancer: overview
		05206 MicroRNAs in cancer (1)	1	1
		05205 Proteoglycans in cancer (1)	1	1
		05203 Viral carcinogenesis (1)	1	1
		05230 Central carbon metabolism in cancer (7)	1	7
			4	10
	1	Immune disease
		05340 Primary immunodeficiency (2)	1	2
			1	2
	1	Neurodegenerative disease
		05010 Alzheimer disease (1)	1	1
		05012 Parkinson disease (1)	1	1
		05014 Amyotrophic lateral sclerosis (ALS) (1)	1	1
		05016 Huntington disease (1)	1	1
			4	4
	1	Cardiovascular disease
		05418 Fluid shear stress and atherosclerosis (1)	1	1
			1	1
	1	Endocrine and metabolic disease
		04930 Type II diabetes mellitus (1)	1	1
		04940 Type I diabetes mellitus (1)	1	1
		04931 Insulin resistance (1)	1	1
			3	3
	1	Infectious disease: bacterial
		05120 Epithelial cell signaling in Helicobacter pylori infection (1)	1	1
		05130 Pathogenic Escherichia coli infection (1)	1	1
		05132 Salmonella infection (2)	1	2
		05134 Legionellosis (2)	1	2
		05150 Staphylococcus aureus infection (6)	1	6
		05152 Tuberculosis (3)	1	3
		05100 Bacterial invasion of epithelial cells (1)	1	1
			7	16
	1	Infectious disease: viral
		05166 Human T-cell leukemia virus 1 infection (1)	1	1
		05165 Human papillomavirus infection (1)	1	1
			2	2
	1	Infectious disease: parasitic
		05146 Amoebiasis (1)	1	1
			1	1
	1	Drug resistance: antimicrobial
		01501 beta-Lactam resistance (10)	1	10
		01502 Vancomycin resistance (5)	1	5
		01503 Cationic antimicrobial peptide (CAMP) resistance (6)	1	6
			3	21
	1	Drug resistance: antineoplastic
		01524 Platinum drug resistance (1)	1	1
		01523 Antifolate resistance (4)	1	4
			2	5
				65
6	37	Grand Total	184	1280	1280

## Sheet: BFFF11
Category	Sub-Cate.
1		Metabolism
	1	Carbohydrate metabolism	Pathway count	Gene count
		00010 Glycolysis / Gluconeogenesis (28)	1	28
		00020 Citrate cycle (TCA cycle) (7)	1	7
		00030 Pentose phosphate pathway (22)	1	22
		00040 Pentose and glucuronate interconversions (11)	1	11
		00051 Fructose and mannose metabolism (24)	1	24
		00052 Galactose metabolism (21)	1	21
		00053 Ascorbate and aldarate metabolism (8)	1	8
		00500 Starch and sucrose metabolism (23)	1	23
		00520 Amino sugar and nucleotide sugar metabolism (32)	1	32
		00620 Pyruvate metabolism (29)	1	29
		00630 Glyoxylate and dicarboxylate metabolism (9)	1	9
		00640 Propanoate metabolism (19)	1	19
		00650 Butanoate metabolism (13)	1	13
		00660 C5-Branched dibasic acid metabolism (2)	1	2
		00562 Inositol phosphate metabolism (8)	1	8
			15	256
				785
	1	Energy metabolism
		00190 Oxidative phosphorylation (23)	1	23
		00195 Photosynthesis (8)	1	8
		00710 Carbon fixation in photosynthetic organisms (9)	1	9
		00720 Carbon fixation pathways in prokaryotes (13)	1	13
		00680 Methane metabolism (8)	1	8
		00910 Nitrogen metabolism (5)	1	5
		00920 Sulfur metabolism (3)	1	3
			7	69
	1	Lipid metabolism
		00061 Fatty acid biosynthesis (12)	1	12
		00071 Fatty acid degradation (3)	1	3
		00072 Synthesis and degradation of ketone bodies (1)	1	1
		00120 Primary bile acid biosynthesis (1)	1	1
		00121 Secondary bile acid biosynthesis (1)	1	1
		00561 Glycerolipid metabolism (16)	1	16
		00564 Glycerophospholipid metabolism (13)	1	13
		00600 Sphingolipid metabolism (1)	1	1
			8	48
	1	Nucleotide metabolism
		00230 Purine metabolism (48)	1	48
		00240 Pyrimidine metabolism (32)	1	32
			2	80
	1	Amino acid metabolism
		00250 Alanine, aspartate and glutamate metabolism (15)	1	15
		00260 Glycine, serine and threonine metabolism (11)	1	11
		00270 Cysteine and methionine metabolism (18)	1	18
		00280 Valine, leucine and isoleucine degradation (9)	1	9
		00290 Valine, leucine and isoleucine biosynthesis (3)	1	3
		00300 Lysine biosynthesis (12)	1	12
		00310 Lysine degradation (2)	1	2
		00220 Arginine biosynthesis (8)	1	8
		00330 Arginine and proline metabolism (10)	1	10
		00340 Histidine metabolism (2)	1	2
		00350 Tyrosine metabolism (4)	1	4
		00360 Phenylalanine metabolism (2)	1	2
		00380 Tryptophan metabolism (4)	1	4
		00400 Phenylalanine, tyrosine and tryptophan biosynthesis (9)	1	9
			14	109
	1	Metabolism of other amino acids
		00410 beta-Alanine metabolism (4)	1	4
		00430 Taurine and hypotaurine metabolism (3)	1	3
		00440 Phosphonate and phosphinate metabolism (1)	1	1
		00450 Selenocompound metabolism (8)	1	8
		00460 Cyanoamino acid metabolism (3)	1	3
		00471 D-Glutamine and D-glutamate metabolism (4)	1	4
		00473 D-Alanine metabolism (4)	1	4
		00480 Glutathione metabolism (4)	1	4
			8	31
	1	Glycan biosynthesis and metabolism
		00513 Various types of N-glycan biosynthesis (1)	1	1
		00531 Glycosaminoglycan degradation (1)	1	1
		00603 Glycosphingolipid biosynthesis - globo and isoglobo series (2)	1	2
		00604 Glycosphingolipid biosynthesis - ganglio series (1)	1	1
		00550 Peptidoglycan biosynthesis (22)	1	22
		00511 Other glycan degradation (4)	1	4
		00572 Arabinogalactan biosynthesis - Mycobacterium (1)	1	1
			7	32
	1	Metabolism of cofactors and vitamins
		00730 Thiamine metabolism (10)	1	10
		00740 Riboflavin metabolism (3)	1	3
		00750 Vitamin B6 metabolism (2)	1	2
		00760 Nicotinate and nicotinamide metabolism (10)	1	10
		00770 Pantothenate and CoA biosynthesis (12)	1	12
		00780 Biotin metabolism (5)	1	5
		00785 Lipoic acid metabolism (2)	1	2
		00790 Folate biosynthesis (13)	1	13
		00670 One carbon pool by folate (9)	1	9
		00830 Retinol metabolism (1)	1	1
		00860 Porphyrin and chlorophyll metabolism (2)	1	2
		00130 Ubiquinone and other terpenoid-quinone biosynthesis (7)	1	7
			12	76
	1	Metabolism of terpenoids and polyketides
		00900 Terpenoid backbone biosynthesis (12)	1	12
		00981 Insect hormone biosynthesis (1)	1	1
		00908 Zeatin biosynthesis (1)	1	1
		00903 Limonene and pinene degradation (2)	1	2
		01051 Biosynthesis of ansamycins (1)	1	1
		00523 Polyketide sugar unit biosynthesis (4)	1	4
		01053 Biosynthesis of siderophore group nonribosomal peptides (1)	1	1
		01055 Biosynthesis of vancomycin group antibiotics (1)	1	1
			8	23
	1	Biosynthesis of other secondary metabolites
		00940 Phenylpropanoid biosynthesis (1)	1	1
		00950 Isoquinoline alkaloid biosynthesis (1)	1	1
		00960 Tropane, piperidine and pyridine alkaloid biosynthesis (1)	1	1
		00966 Glucosinolate biosynthesis (1)	1	1
		00311 Penicillin and cephalosporin biosynthesis (2)	1	2
		00332 Carbapenem biosynthesis (2)	1	2
		00261 Monobactam biosynthesis (4)	1	4
		00521 Streptomycin biosynthesis (8)	1	8
		00524 Neomycin, kanamycin and gentamicin biosynthesis (1)	1	1
		00525 Acarbose and validamycin biosynthesis (2)	1	2
		00401 Novobiocin biosynthesis (2)	1	2
		00333 Prodigiosin biosynthesis (3)	1	3
		00998 Biosynthesis of various secondary metabolites - part 2 (1)	1	1
			13	29
	1	Xenobiotics biodegradation and metabolism
		00362 Benzoate degradation (4)	1	4
		00627 Aminobenzoate degradation (3)	1	3
		00625 Chloroalkane and chloroalkene degradation (4)	1	4
		00361 Chlorocyclohexane and chlorobenzene degradation (2)	1	2
		00622 Xylene degradation (2)	1	2
		00643 Styrene degradation (2)	1	2
		00930 Caprolactam degradation (1)	1	1
		00621 Dioxin degradation (1)	1	1
		00626 Naphthalene degradation (2)	1	2
		00980 Metabolism of xenobiotics by cytochrome P450 (1)	1	1
		00982 Drug metabolism - cytochrome P450 (1)	1	1
		00983 Drug metabolism - other enzymes (9)	1	9
			12	32
1		Genetic Information Processing
	1	Transcription
		03020 RNA polymerase (5)	1	5
		03022 Basal transcription factors (1)	1	1
			2	6
	1	Translation
		03010 Ribosome (54)	1	54
		00970 Aminoacyl-tRNA biosynthesis (26)	1	26
		03013 RNA transport (2)	1	2
		03008 Ribosome biogenesis in eukaryotes (1)	1	1
			4	83
	1	Folding, sorting and degradation
		03060 Protein export (10)	1	10
		04122 Sulfur relay system (7)	1	7
		03018 RNA degradation (11)	1	11
			3	28
	1	Replication and repair
		03030 DNA replication (15)	1	15
		03410 Base excision repair (12)	1	12
		03420 Nucleotide excision repair (8)	1	8
		03430 Mismatch repair (16)	1	16
		03440 Homologous recombination (19)	1	19
			5	70
				187
1		Environmental Information Processing
	1	Membrane transport
		02010 ABC transporters (78)	1	78
		02060 Phosphotransferase system (PTS) (41)	1	41
		03070 Bacterial secretion system (9)	1	9
			3	128
	1	Signal transduction
		02020 Two-component system (51)	1	51
		04013 MAPK signaling pathway - fly (1)	1	1
		04016 MAPK signaling pathway - plant (3)	1	3
		04011 MAPK signaling pathway - yeast (1)	1	1
		04066 HIF-1 signaling pathway (7)	1	7
		04068 FoxO signaling pathway (2)	1	2
		04070 Phosphatidylinositol signaling system (2)	1	2
		04152 AMPK signaling pathway (1)	1	1
			8	68
	1	Signaling molecules and interaction
		04080 Neuroactive ligand-receptor interaction (1)	1	1
			1	1
				197
1		Cellular Processes
	1	Transport and catabolism		1
		04142 Lysosome (1)	1	3
		04146 Peroxisome (3)	1
			2	3
	1	Cell growth and death
		04112 Cell cycle - Caulobacter (10)	1	10
		04214 Apoptosis - fly (1)	1	1
		04216 Ferroptosis (1)	1	1
		04217 Necroptosis (1)	1	1
			4	13
	1	Cellular community - prokaryotes
		02024 Quorum sensing (34)	1	34
		05111 Biofilm formation - Vibrio cholerae (7)	1	7
		02025 Biofilm formation - Pseudomonas aeruginosa (1)	1	1
		02026 Biofilm formation - Escherichia coli (4)	1	4
			4	46
				62
1		Organismal Systems
	1	Immune system
		04621 NOD-like receptor signaling pathway (1)	1	1
			1	1
	1	Endocrine system
		04910 Insulin signaling pathway (1)	1	1
		04922 Glucagon signaling pathway (6)	1	6
		03320 PPAR signaling pathway (2)	1	2
		04917 Prolactin signaling pathway (1)	1	1
		04918 Thyroid hormone synthesis (1)	1	1
		04919 Thyroid hormone signaling pathway (1)	1	1
			6	12
	1	Digestive system
		04979 Cholesterol metabolism (1)	1	1
			1	1
	1	Nervous system
		04724 Glutamatergic synapse (1)	1	1
		04727 GABAergic synapse (1)	1	1
			2	2
	1	Aging
		04211 Longevity regulating pathway (2)	1	2
		04212 Longevity regulating pathway - worm (5)	1	5
		04213 Longevity regulating pathway - multiple species (3)	1	3
			3	10
	1	Environmental adaptation
		04626 Plant-pathogen interaction (2)	1	2
			1	2
				28
1		Human Diseases
	1	Cancer: overview
		05205 Proteoglycans in cancer (1)	1	1
		05203 Viral carcinogenesis (1)	1	1
		05230 Central carbon metabolism in cancer (7)	1	7
			3	9
	1	Immune disease
		05340 Primary immunodeficiency (2)	1	2
			1	2
	1	Neurodegenerative disease
		05010 Alzheimer disease (1)	1	1
		05012 Parkinson disease (1)	1	1
		05014 Amyotrophic lateral sclerosis (ALS) (1)	1	1
		05016 Huntington disease (1)	1	1
			4	4
	1	Cardiovascular disease
		05418 Fluid shear stress and atherosclerosis (1)	1	1
			1	1
	1	Endocrine and metabolic disease
		04930 Type II diabetes mellitus (1)	1	1
		04940 Type I diabetes mellitus (1)	1	1
		04931 Insulin resistance (1)	1	1
			3	3
	1	Infectious disease: bacterial
		05120 Epithelial cell signaling in Helicobacter pylori infection (1)	1	1
		05130 Pathogenic Escherichia coli infection (1)	1	1
		05132 Salmonella infection (2)	1	2
		05134 Legionellosis (2)	1	2
		05150 Staphylococcus aureus infection (6)	1	6
		05152 Tuberculosis (3)	1	3
		05100 Bacterial invasion of epithelial cells (1)	1	1
			7	16
	1	Infectious disease: viral
		05166 Human T-cell leukemia virus 1 infection (1)	1	1
		05165 Human papillomavirus infection (1)	1	1
			2	2
	1	Infectious disease: parasitic
		05146 Amoebiasis (1)	1	1
			1	1
	1	Drug resistance: antimicrobial
		01501 beta-Lactam resistance (9)	1	9
		01502 Vancomycin resistance (8)	1	8
		01503 Cationic antimicrobial peptide (CAMP) resistance (6)	1	6
			3	23
	1	Drug resistance: antineoplastic
		01524 Platinum drug resistance (1)	1	1
		01523 Antifolate resistance (4)	1	4
			2	5
				66
6	37		183	1325

## Sheet: BFPS6
Category	Sub-Cate.
1		Metabolism
	1	Carbohydrate metabolism	Pathway count	Gene count
		00010 Glycolysis / Gluconeogenesis (28)	1	28
		00020 Citrate cycle (TCA cycle) (7)	1	7
		00030 Pentose phosphate pathway (22)	1	22
		00040 Pentose and glucuronate interconversions (9)	1	9
		00051 Fructose and mannose metabolism (21)	1	21
		00052 Galactose metabolism (19)	1	19
		00053 Ascorbate and aldarate metabolism (8)	1	8
		00500 Starch and sucrose metabolism (23)	1	23
		00520 Amino sugar and nucleotide sugar metabolism (29)	1	29
		00620 Pyruvate metabolism (29)	1	29
		00630 Glyoxylate and dicarboxylate metabolism (10)	1	10
		00640 Propanoate metabolism (19)	1	19
		00650 Butanoate metabolism (13)	1	13
		00660 C5-Branched dibasic acid metabolism (2)	1	2
		00562 Inositol phosphate metabolism (8)	1	8
			15	247
	1	Energy metabolism
		00190 Oxidative phosphorylation (23)	1	23
		00195 Photosynthesis (8)	1	8
		00710 Carbon fixation in photosynthetic organisms (9)	1	9
		00720 Carbon fixation pathways in prokaryotes (13)	1	13
		00680 Methane metabolism (8)	1	8
		00910 Nitrogen metabolism (5)	1	5
		00920 Sulfur metabolism (3)	1	3
			7	69
	1	Lipid metabolism
		00061 Fatty acid biosynthesis (12)	1	12
		00071 Fatty acid degradation (3)	1	3
		00072 Synthesis and degradation of ketone bodies (1)	1	1
		00120 Primary bile acid biosynthesis (1)	1	1
		00121 Secondary bile acid biosynthesis (1)	1	1
		00561 Glycerolipid metabolism (15)	1	15
		00564 Glycerophospholipid metabolism (13)	1	13
			7	46
	1	Nucleotide metabolism
		00230 Purine metabolism (47)	1	47
		00240 Pyrimidine metabolism (32)	1	32
			2	79
	1	Amino acid metabolism
		00250 Alanine, aspartate and glutamate metabolism (15)	1	15
		00260 Glycine, serine and threonine metabolism (12)	1	12
		00270 Cysteine and methionine metabolism (18)	1	18
		00280 Valine, leucine and isoleucine degradation (9)	1	9
		00290 Valine, leucine and isoleucine biosynthesis (3)	1	3
		00300 Lysine biosynthesis (12)	1	12
		00310 Lysine degradation (2)	1	2
		00220 Arginine biosynthesis (8)	1	8
		00330 Arginine and proline metabolism (10)	1	10
		00340 Histidine metabolism (1)	1	1
		00350 Tyrosine metabolism (4)	1	4
		00360 Phenylalanine metabolism (2)	1	2
		00380 Tryptophan metabolism (4)	1	4
		00400 Phenylalanine, tyrosine and tryptophan biosynthesis (9)	1	9
			14	109
	1	Metabolism of other amino acids
		00410 beta-Alanine metabolism (3)	1	3
		00430 Taurine and hypotaurine metabolism (3)	1	3
		00440 Phosphonate and phosphinate metabolism (1)	1	1
		00450 Selenocompound metabolism (8)	1	8
		00460 Cyanoamino acid metabolism (3)	1	3
		00471 D-Glutamine and D-glutamate metabolism (4)	1	4
		00473 D-Alanine metabolism (4)	1	4
		00480 Glutathione metabolism (4)	1	4
			8	30
	1	Glycan biosynthesis and metabolism
		00513 Various types of N-glycan biosynthesis (1)	1	1
		00531 Glycosaminoglycan degradation (1)	1	1
		00603 Glycosphingolipid biosynthesis - globo and isoglobo series (1)	1	1
		00604 Glycosphingolipid biosynthesis - ganglio series (1)	1	1
		00550 Peptidoglycan biosynthesis (21)	1	21
		00511 Other glycan degradation (3)	1	3
		00572 Arabinogalactan biosynthesis - Mycobacterium (1)	1	1
			7	29
	1	Metabolism of cofactors and vitamins
		00730 Thiamine metabolism (10)	1	10
		00740 Riboflavin metabolism (3)	1	3
		00750 Vitamin B6 metabolism (2)	1	2
		00760 Nicotinate and nicotinamide metabolism (10)	1	10
		00770 Pantothenate and CoA biosynthesis (11)	1	11
		00780 Biotin metabolism (5)	1	5
		00785 Lipoic acid metabolism (2)	1	2
		00790 Folate biosynthesis (13)	1	13
		00670 One carbon pool by folate (9)	1	9
		00830 Retinol metabolism (1)	1	1
		00860 Porphyrin and chlorophyll metabolism (1)	1	1
		00130 Ubiquinone and other terpenoid-quinone biosynthesis (7)	1	7
			12	74
	1	Metabolism of terpenoids and polyketides
		00900 Terpenoid backbone biosynthesis (11)	1	11
		00981 Insect hormone biosynthesis (1)	1	1
		00908 Zeatin biosynthesis (1)	1	1
		00903 Limonene and pinene degradation (2)	1	2
		01051 Biosynthesis of ansamycins (1)	1	1
		00523 Polyketide sugar unit biosynthesis (4)	1	4
		01053 Biosynthesis of siderophore group nonribosomal peptides (1)	1	1
		01055 Biosynthesis of vancomycin group antibiotics (1)	1	1
			8	22
	1	Biosynthesis of other secondary metabolites
		00940 Phenylpropanoid biosynthesis (1)	1	1
		00950 Isoquinoline alkaloid biosynthesis (1)	1	1
		00960 Tropane, piperidine and pyridine alkaloid biosynthesis (1)	1	1
		00966 Glucosinolate biosynthesis (1)	1	1
		00311 Penicillin and cephalosporin biosynthesis (2)	1	2
		00332 Carbapenem biosynthesis (2)	1	2
		00261 Monobactam biosynthesis (4)	1	4
		00521 Streptomycin biosynthesis (8)	1	8
		00524 Neomycin, kanamycin and gentamicin biosynthesis (1)	1	1
		00525 Acarbose and validamycin biosynthesis (2)	1	2
		00401 Novobiocin biosynthesis (2)	1	2
		00333 Prodigiosin biosynthesis (3)	1	3
		00998 Biosynthesis of various secondary metabolites - part 2 (1)	1	1
			13	29
	1	Xenobiotics biodegradation and metabolism
		00362 Benzoate degradation (4)	1	4
		00627 Aminobenzoate degradation (3)	1	3
		00625 Chloroalkane and chloroalkene degradation (4)	1	4
		00361 Chlorocyclohexane and chlorobenzene degradation (2)	1	2
		00622 Xylene degradation (2)	1	2
		00643 Styrene degradation (2)	1	2
		00930 Caprolactam degradation (1)	1	1
		00621 Dioxin degradation (1)	1	1
		00626 Naphthalene degradation (2)	1	2
		00980 Metabolism of xenobiotics by cytochrome P450 (1)	1	1
		00982 Drug metabolism - cytochrome P450 (1)	1	1
		00983 Drug metabolism - other enzymes (9)	1	69
			12	92
				826
1		Genetic Information Processing
	1	Transcription
		03020 RNA polymerase (5)	1	5
		03022 Basal transcription factors (1)	1	1
			2	6
	1	Translation
		03010 Ribosome (54)	1	54
		00970 Aminoacyl-tRNA biosynthesis (26)	1	26
		03013 RNA transport (2)	1	2
		03008 Ribosome biogenesis in eukaryotes (1)	1	1
			4	83
	1	Folding, sorting and degradation
		03060 Protein export (10)	1	10
		04122 Sulfur relay system (6)	1	6
		03018 RNA degradation (11)	1	11
			3	27
	1	Replication and repair
		03030 DNA replication (15)	1	15
		03410 Base excision repair (12)	1	12
		03420 Nucleotide excision repair (8)	1	8
		03430 Mismatch repair (16)	1	16
		03440 Homologous recombination (19)	1	19
			5	70
				186
1		Environmental Information Processing
	1	Membrane transport
		02010 ABC transporters (79)	1	79
		02060 Phosphotransferase system (PTS) (41)	1	41
		03070 Bacterial secretion system (8)	1	8
			3	128
	1	Signal transduction
		02020 Two-component system (47)	1	47
		04013 MAPK signaling pathway - fly (1)	1	1
		04016 MAPK signaling pathway - plant (3)	1	3
		04011 MAPK signaling pathway - yeast (1)	1	1
		04066 HIF-1 signaling pathway (7)	1	7
		04068 FoxO signaling pathway (2)	1	2
		04070 Phosphatidylinositol signaling system (2)	1	2
		04152 AMPK signaling pathway (1)	1	1
			8	64
	1	Signaling molecules and interaction
		04080 Neuroactive ligand-receptor interaction (1)	1	1
			1	1
				193
1		Cellular Processes
	1	Transport and catabolism
		04142 Lysosome (1)	1	1
		04146 Peroxisome (3)	1	3
			2	4
	1	Cell growth and death
		04112 Cell cycle - Caulobacter (10)	1	10
		04214 Apoptosis - fly (1)	1	1
		04216 Ferroptosis (1)	1	1
		04217 Necroptosis (1)	1	1
			4	13
	1	Cellular community - prokaryotes
		02024 Quorum sensing (32)	1	32
		05111 Biofilm formation - Vibrio cholerae (6)	1	6
		02025 Biofilm formation - Pseudomonas aeruginosa (1)	1	1
		02026 Biofilm formation - Escherichia coli (3)	1	3
			4	42
				59
1		Organismal Systems
	1	Immune system
		04621 NOD-like receptor signaling pathway (1)	1	1
			1	1
	1	Endocrine system
		04910 Insulin signaling pathway (1)	1	1
		04922 Glucagon signaling pathway (6)	1	6
		03320 PPAR signaling pathway (2)	1	2
		04917 Prolactin signaling pathway (1)	1	1
		04918 Thyroid hormone synthesis (1)	1	1
		04919 Thyroid hormone signaling pathway (1)	1	1
			6	12
	1	Digestive system
		04979 Cholesterol metabolism (1)	1	1
		04978 Mineral absorption (1)	1	1
			2	2
	1	Nervous system
		04724 Glutamatergic synapse (1)	1	1
		04727 GABAergic synapse (1)	1	1
			2	2
	1	Aging
		04211 Longevity regulating pathway (2)	1	2
		04212 Longevity regulating pathway - worm (5)	1	5
		04213 Longevity regulating pathway - multiple species (3)	1	3
			3	10
	1	Environmental adaptation
		04626 Plant-pathogen interaction (2)	1	2
			1	2
				29
1		Human Diseases
	1	Cancer: overview
		05205 Proteoglycans in cancer (1)	1	1
		05203 Viral carcinogenesis (1)	1	1
		05230 Central carbon metabolism in cancer (7)	1	7
			3	9
	1	Immune disease
		05340 Primary immunodeficiency (2)	1	2
			1	2
	1	Neurodegenerative disease
		05010 Alzheimer disease (1)	1	1
		05012 Parkinson disease (1)	1	1
		05014 Amyotrophic lateral sclerosis (ALS) (1)	1	1
		05016 Huntington disease (1)	1	1
			4	4
	1	Cardiovascular disease
		05418 Fluid shear stress and atherosclerosis (1)	1	1
			1	1
	1	Endocrine and metabolic disease
		04930 Type II diabetes mellitus (1)	1	1
		04940 Type I diabetes mellitus (1)	1	1
		04931 Insulin resistance (1)	1	1
			3	3
	1	Infectious disease: bacterial
		05120 Epithelial cell signaling in Helicobacter pylori infection (1)	1	1
		05130 Pathogenic Escherichia coli infection (1)	1	1
		05132 Salmonella infection (2)	1	2
		05134 Legionellosis (2)	1	2
		05150 Staphylococcus aureus infection (6)	1	6
		05152 Tuberculosis (3)	1	3
		05100 Bacterial invasion of epithelial cells (1)	1	1
			7	16
	1	Infectious disease: viral
		05166 Human T-cell leukemia virus 1 infection (1)	1	1
		05165 Human papillomavirus infection (1)	1	1
			2	2
	1	Infectious disease: parasitic
		05146 Amoebiasis (1)	1	1
			1	1
	1	Drug resistance: antimicrobial
		01501 beta-Lactam resistance (9)	1	9
		01502 Vancomycin resistance (5)	1	5
		01503 Cationic antimicrobial peptide (CAMP) resistance (6)	1	6
			3	20
	1	Drug resistance: antineoplastic
		01524 Platinum drug resistance (1)	1	1
		01523 Antifolate resistance (4)	1	4
			2	5
				63
6	37		183	1356

## Sheet: Combined 
organism	category	sub_category	pathway_count	gene_count
BFF1B1	Metabolisn	Carbohydrate metabolism	15	237
BFF1B1	Metabolisn	Energy metabolism	7	69
BFF1B1	Metabolisn	Lipid metabolism	7	44
BFF1B1	Metabolisn	Nucleotide metabolism	2	81
BFF1B1	Metabolisn	Amino acid metabolism	14	108
BFF1B1	Metabolisn	Metabolism of other amino acids	8	29
BFF1B1	Metabolisn	Glycan biosynthesis and metabolism	7	29
BFF1B1	Metabolisn	Metabolism of cofactors and vitamins	12	73
BFF1B1	Metabolisn	Metabolism of terpenoids and polyketides	8	23
BFF1B1	Metabolisn	Biosynthesis of other secondary metabolites	13	28
BFF1B1	Metabolisn	Xenobiotics biodegradation and metabolism	12	32
BFF1B1	Genetic Information processing	Transcription	3	6
BFF1B1	Genetic Information processing	Translation	4	83
BFF1B1	Genetic Information processing	Folding, sorting and degradation	3	27
BFF1B1	Genetic Information processing	Replication and repair	5	70
BFF1B1	Environmental Infromation Processing	Membrane transport	3	128
BFF1B1	Environmental Infromation Processing	Signal transduction	8	60
BFF1B1	Environmental Infromation Processing	Signaling molecules and interaction	1	1
BFF1B1	Cellular Processes	Transport and catabolism	2	4
BFF1B1	Cellular Processes	Cell growth and death	4	13
BFF1B1	Cellular Processes	Cellular community - prokaryotes	4	42
BFF1B1	Organismal Systems	Immune system	1	1
BFF1B1	Organismal Systems	Endocrine system	6	12
BFF1B1	Organismal Systems	Digestive system	1	1
BFF1B1	Organismal Systems	Nervous system	2	2
BFF1B1	Organismal Systems	Aging	3	10
BFF1B1	Organismal Systems	Environmental adaptation	1	2
BFF1B1	Human Diseases	Cancer: overview	4	10
BFF1B1	Human Diseases	Immune disease	1	2
BFF1B1	Human Diseases	Neurodegenerative disease	4	4
BFF1B1	Human Diseases	Cardiovascular disease	1	1
BFF1B1	Human Diseases	Endocrine and metabolic disease	3	3
BFF1B1	Human Diseases	Infectious disease: bacterial	7	16
BFF1B1	Human Diseases	Infectious disease: viral	2	2
BFF1B1	Human Diseases	Infectious disease: parasitic	1	1
BFF1B1	Human Diseases	Drug resistance: antimicrobial	3	21
BFF1B1	Human Diseases	Drug resistance: antineoplastic	2	5
BFFF11	Metabolisn	Carbohydrate metabolism	15	256
BFFF11	Metabolisn	Energy metabolism	7	69
BFFF11	Metabolisn	Lipid metabolism	8	48
BFFF11	Metabolisn	Nucleotide metabolism	2	80
BFFF11	Metabolisn	Amino acid metabolism	14	109
BFFF11	Metabolisn	Metabolism of other amino acids	8	31
BFFF11	Metabolisn	Glycan biosynthesis and metabolism	7	32
BFFF11	Metabolisn	Metabolism of cofactors and vitamins	12	76
BFFF11	Metabolisn	Metabolism of terpenoids and polyketides	8	23
BFFF11	Metabolisn	Biosynthesis of other secondary metabolites	13	29
BFFF11	Metabolisn	Xenobiotics biodegradation and metabolism	12	32
BFFF11	Genetic Information processing	Transcription	2	6
BFFF11	Genetic Information processing	Translation	4	83
BFFF11	Genetic Information processing	Folding, sorting and degradation	3	28
BFFF11	Genetic Information processing	Replication and repair	5	70
BFFF11	Environmental Infromation Processing	Membrane transport	3	128
BFFF11	Environmental Infromation Processing	Signal transduction	8	68
BFFF11	Environmental Infromation Processing	Signaling molecules and interaction	1	1
BFFF11	Cellular Processes	Transport and catabolism	2	3
BFFF11	Cellular Processes	Cell growth and death	4	13
BFFF11	Cellular Processes	Cellular community - prokaryotes	4	46
BFFF11	Organismal Systems	Immune system	1	1
BFFF11	Organismal Systems	Endocrine system	6	12
BFFF11	Organismal Systems	Digestive system	1	1
BFFF11	Organismal Systems	Nervous system	2	2
BFFF11	Organismal Systems	Aging	3	10
BFFF11	Organismal Systems	Environmental adaptation	1	2
BFFF11	Human Diseases	Cancer: overview	3	9
BFFF11	Human Diseases	Immune disease	1	2
BFFF11	Human Diseases	Neurodegenerative disease	4	4
BFFF11	Human Diseases	Cardiovascular disease	1	1
BFFF11	Human Diseases	Endocrine and metabolic disease	3	3
BFFF11	Human Diseases	Infectious disease: bacterial	7	16
BFFF11	Human Diseases	Infectious disease: viral	2	2
BFFF11	Human Diseases	Infectious disease: parasitic	1	1
BFFF11	Human Diseases	Drug resistance: antimicrobial	3	23
BFFF11	Human Diseases	Drug resistance: antineoplastic	2	5
BFPS6	Metabolisn	Carbohydrate metabolism	15	247
BFPS6	Metabolisn	Energy metabolism	7	69
BFPS6	Metabolisn	Lipid metabolism	7	46
BFPS6	Metabolisn	Nucleotide metabolism	2	79
BFPS6	Metabolisn	Amino acid metabolism	14	109
BFPS6	Metabolisn	Metabolism of other amino acids	8	30
BFPS6	Metabolisn	Glycan biosynthesis and metabolism	7	29
BFPS6	Metabolisn	Metabolism of cofactors and vitamins	12	74
BFPS6	Metabolisn	Metabolism of terpenoids and polyketides	8	22
BFPS6	Metabolisn	Biosynthesis of other secondary metabolites	13	29
BFPS6	Metabolisn	Xenobiotics biodegradation and metabolism	12	92
BFPS6	Genetic Information processing	Transcription	2	6
BFPS6	Genetic Information processing	Translation	4	83
BFPS6	Genetic Information processing	Folding, sorting and degradation	3	27
BFPS6	Genetic Information processing	Replication and repair	5	70
BFPS6	Environmental Infromation Processing	Membrane transport	3	128
BFPS6	Environmental Infromation Processing	Signal transduction	8	64
BFPS6	Environmental Infromation Processing	Signaling molecules and interaction	1	1
BFPS6	Cellular Processes	Transport and catabolism	2	4
BFPS6	Cellular Processes	Cell growth and death	4	13
BFPS6	Cellular Processes	Cellular community - prokaryotes	4	42
BFPS6	Organismal Systems	Immune system	1	1
BFPS6	Organismal Systems	Endocrine system	6	12
BFPS6	Organismal Systems	Digestive system	2	2
BFPS6	Organismal Systems	Nervous system	2	2
BFPS6	Organismal Systems	Aging	3	10
BFPS6	Organismal Systems	Environmental adaptation	1	2
BFPS6	Human Diseases	Cancer: overview	3	9
BFPS6	Human Diseases	Immune disease	1	2
BFPS6	Human Diseases	Neurodegenerative disease	4	4
BFPS6	Human Diseases	Cardiovascular disease	1	1
BFPS6	Human Diseases	Endocrine and metabolic disease	3	3
BFPS6	Human Diseases	Infectious disease: bacterial	7	16
BFPS6	Human Diseases	Infectious disease: viral	2	2
BFPS6	Human Diseases	Infectious disease: parasitic	1	1
BFPS6	Human Diseases	Drug resistance: antimicrobial	3	20
BFPS6	Human Diseases	Drug resistance: antineoplastic	2	5
