# Supplementary material for: Virulence and antibiotic-resistance genes in Enterococcus faecalis associated with streptococcosis disease in fish
Source: Sci Rep. 2023 Jan 27;13:1551. doi: 10.1038/s41598-022-25968-8 (PMC9883459; doi:10.1038/s41598-022-25968-8)
Supplement: Supplementary file 5 — Supplementary Information 5. [file 41598_2022_25968_MOESM5_ESM.xlsx]

## Sheet: BFF1B1
Sequences producing	IS Family	Group	Origin	Score	E. value
significant alignments				(bits)
ISLse1	IS3	IS150	Listeria seeligeri	73.8	1e-09
ISBsph2	IS200/IS605	IS200	Bacillus sphaericus	63.9	1e-06
ISEfa11	ISL3		Enterococcus faecium	61.9	5e-06
IS1251	ISL3		Enterococcus faecium	61.9	5e-06
ISStrs1	IS200/IS605	IS200	Streptococcus salivarius	58	8e-05
ISAac3	IS200/IS605	IS200	Aggregatibacter actinomycetemcomitans	58	8e-05
ISSep3	IS200/IS605	IS200	Staphylococcus epidermidis	58	8e-05
ISAac1	IS200/IS605	IS200	Actinobacillus actinomycetemcomitans	58	8e-05
ISBsu2	IS256		Bacillus subtilis	56	0.0003
ISSpn6	IS200/IS605	IS200	Streptococcus pneumoniae	54	0.001
ISEnfa200	IS200/IS605	IS200	Enterococcus faecium	54	0.001
ISBsph1	IS200/IS605	IS200	Bacillus sphaericus	50.1	0.019
ISWz1	IS91		Weeksella zoohelcum	50.1	0.019
IS657	IS200/IS605	IS200	Bacillus halodurans	50.1	0.019
ISCth10	IS200/IS605	IS200	Clostridium thermocellum	48.1	0.077
ISCysp18	IS5	IS5	Cyanothece sp.	46.1	0.3
ISCysp15	IS5	IS5	Cyanothece sp.	46.1	0.3
ISEfa10	IS3	IS150	Enterococcus faecium	46.1	0.3
ISOih2	IS200/IS605	IS200	Oceanobacillus iheyensis	46.1	0.3
ISEfa5	ISL3		Enterococcus faecium	46.1	0.3
ISLmo11	IS3	IS150	Listeria monocytogenes	44.1	1.2
ISEfa17	ISL3		Enterococcus faecium	44.1	1.2
ISMspa1	IS1595	ISSod11	Marinomonas spartinae	44.1	1.2
ISCaje3	IS607		Campylobacter sp.	44.1	1.2
ISDith1	IS5		Dictyoglomus thermophilum	44.1	1.2
ISLar7	ISNCY	ISDol1	Lentisphaera araneosa	44.1	1.2
ISNha5	IS1595	ISNha5	Nitrobacter hamburgensis	44.1	1.2
ISBce10	IS4	IS231	Bacillus cereus	44.1	1.2
ISEfa4	IS200/IS605	IS605	Enterococcus faecium	44.1	1.2
ISPrre12	ISKra4	ISAzba1	Providencia rettgeri	42.1	4.7
ISCldi2	IS1595	ISPna2	Clostridium disporicum	42.1	4.7
ISSsu8	IS481		Streptococcus suis	42.1	4.7
ISBsu3	IS1595	ISPna2	Bacillus subtilis	42.1	4.7
ISAba26	IS256		Acinetobacter baumannii	42.1	4.7
ISSis7	IS607		Sulfolobus islandicus	42.1	4.7
ISSis5	IS607		Sulfolobus islandicus	42.1	4.7
ISSpn3	ISL3		Streptococcus pneumoniae	42.1	4.7
ISMiva1	ISKra4	ISMich2	Microcoleus vaginatus	42.1	4.7
ISCsa8	IS1634		Caldicellulosiruptor saccharolyticus	42.1	4.7
ISPin2	IS3	IS3	Psychromonas ingrahamii	42.1	4.7
ISvMimi_2	IS607		Mimivirus	42.1	4.7
ISDha1	IS256		Desulfitobacterium hafniense	42.1	4.7
ISSc1	IS30		Spiroplasma citri	42.1	4.7
ISS1M	IS6		Lactococcus lactis	42.1	4.7
ISS1E	IS6		Lactococcus lactis	42.1	4.7
ISS1D	IS6		Lactococcus lactis	42.1	4.7
ISS1CH	IS6		Lactococcus lactis	42.1	4.7
ISS1A	IS6		Lactococcus lactis	42.1	4.7
ISFtu1	IS630		Francisella tularensis	42.1	4.7
ISMco3	IS701		Methanosaeta concilii	42.1	4.7
IS292	IS66		Agrobacterium sp.	42.1	4.7
IS1469	IS200/IS605	IS200	Clostridium perfringens	42.1	4.7
IS1297	IS6		Leuconostoc mesenteroides	42.1	4.7
IS1138B	IS3	IS150	Mycoplasma pulmonis	42.1	4.7

## Sheet: BFFF11
Sequences producing	IS Family	Group	Origin	Score	E. value
significant alignments				(bits)
ISEnfa364	IS30		Enterococcus faecalis	1009	0
ISEfa4	IS200/IS605	IS605	Enterococcus faecium	188	4e-44
IS1476	ISL3		Enterococcus faecium	115	4e-22
ISBce1	IS1182		Bacillus cereus	95.6	4e-16
ISFnu2	IS1182		Fusobacterium nucleatum	83.8	2e-12
ISSlu1	IS30		Streptococcus lutetiensis	73.8	1e-09
ISLse3	IS3		Listeria seeligeri	65.9	4e-07
ISFnu1	IS1182		Fusobacterium nucleatum	65.9	4e-07
ISLmo5	IS3		Listeria monocytogenes	63.9	1e-06
ISFnu7	IS1182		Fusobacterium nucleatum	63.9	1e-06
ISSep1	IS1182		Staphylococcus epidermidis	63.9	1e-06
IS1251	ISL3		Enterococcus faecium	63.9	1e-06
ISEnfa1	IS6		Enterococcus faecium	61.9	6e-06
IS657	IS200/IS605	IS200	Bacillus halodurans	61.9	6e-06
IS1272	IS1182		Staphylococcus haemolyticus	61.9	6e-06
ISLmo11	IS3	IS150	Listeria monocytogenes	58	9e-05
ISStrs1	IS200/IS605	IS200	Streptococcus salivarius	58	9e-05
ISSpn6	IS200/IS605	IS200	Streptococcus pneumoniae	58	9e-05
ISSep3	IS200/IS605	IS200	Staphylococcus epidermidis	58	9e-05
ISBsph2	IS200/IS605	IS200	Bacillus sphaericus	56	0.0004
IS660	IS1182		Bacillus halodurans	56	0.0004
ISOih2	IS200/IS605	IS200	Oceanobacillus iheyensis	54	0.001
ISCth10	IS200/IS605	IS200	Clostridium thermocellum	52	0.005
ISS1X	IS6		Lactococcus lactis	52	0.005
ISS1T	IS6		Lactococcus lactis	52	0.005
ISS1S	IS6		Lactococcus lactis	52	0.005
ISS1B	IS6		Lactococcus lactis	52	0.005
ISS1A	IS6		Lactococcus lactis	52	0.005
IS946V	IS6		Lactococcus lactis	52	0.005
ISAac3	IS200/IS605	IS200	Aggregatibacter actinomycetemcomitans	50.1	0.022
ISCpe5	IS1182		Clostridium perfringens	50.1	0.022
ISEfa10	IS3	IS150	Enterococcus faecium	50.1	0.022
ISWz1	IS91		Weeksella zoohelcum	50.1	0.022
ISS1Z	IS6		Lactococcus lactis	50.1	0.022
ISAac1	IS200/IS605	IS200	Actinobacillus actinomycetemcomitans	50.1	0.022
IS1182	IS1182		Staphylococcus aureus	50.1	0.022
ISBsu2	IS256		Bacillus subtilis	48.1	0.085
ISSau3	IS1182		Staphylococcus aureus	48.1	0.085
ISBsph1	IS200/IS605	IS200	Bacillus sphaericus	48.1	0.085
ISCysp18	IS5	IS5	Cyanothece sp.	46.1	0.34
ISCysp15	IS5	IS5	Cyanothece sp.	46.1	0.34
ISS1N	IS6		Lactococcus lactis	46.1	0.34
ISS1CH	IS6		Lactococcus lactis	46.1	0.34
IS-LL6	IS3	IS3	Lactococcus lactis	46.1	0.34
ISEnfa200	IS200/IS605	IS200	Enterococcus faecium	46.1	0.34
IS1297	IS6		Leuconostoc mesenteroides	46.1	0.34
ISEfa17	ISL3		Enterococcus faecium	44.1	1.3
ISAlw20	IS982		Acinetobacter lwoffii	44.1	1.3
ISLbp3	IS982		Leptospira borgpetersenii	44.1	1.3
TnBth2	Tn3		Bacillus thuringiensis	44.1	1.3
ISMspa1	IS1595	ISSod11	Marinomonas spartinae	44.1	1.3
ISCaje3	IS607		Campylobacter sp.	44.1	1.3
ISCbe6	IS256		Caldicellulosiruptor bescii	44.1	1.3
ISCbo5	IS1182		Clostridium botulinum	44.1	1.3
ISDith1	IS5		Dictyoglomus thermophilum	44.1	1.3
ISLar7	ISNCY	ISDol1	Lentisphaera araneosa	44.1	1.3
ISOan2	IS1380		Octadecabacter antarcticus	44.1	1.3
ISClbu1	IS1182		Clostridium butyricum	44.1	1.3
ISArch1	IS1182		Uncultured archaeon	44.1	1.3
ISEfa11	ISL3		Enterococcus faecium	44.1	1.3
ISTde1	ISNCY	IS1202	Treponema denticola	44.1	1.3
ISOpb1	IS1	ISMhu11	Opitutaceae bacterium	44.1	1.3
ISNha5	IS1595	ISNha5	Nitrobacter hamburgensis	44.1	1.3
ISEfa5	ISL3		Enterococcus faecium	44.1	1.3
ISBce10	IS4	IS231	Bacillus cereus	44.1	1.3
ISS1RS	IS6		Lactococcus lactis	44.1	1.3
IS1533	IS110	IS1111	Leptospira borgpetersenii	44.1	1.3
ISPrre12	ISKra4	ISAzba1	Providencia rettgeri	42.1	5.3
ISLmo13	IS6		Listeria monocytogenes	42.1	5.3
ISHco1	ISNCY	ISFsi2	Halanaerobium congolense	42.1	5.3
TnBth3	Tn3		Bacillus thuringiensis	42.1	5.3
ISSsu8	IS481		Streptococcus suis	42.1	5.3
ISCco2	IS1595	ISPna2	Campylobacter coli	42.1	5.3
ISMiva1	ISKra4	ISMich2	Microcoleus vaginatus	42.1	5.3
IS1678	IS1380		Enterococcus faecium	42.1	5.3
ISMae8	ISAs1		Microcystis aeruginosa	42.1	5.3
ISAlg	IS3	IS3	Vibrio cholerae	42.1	5.3
ISSham1	IS200/IS605	IS200	Shewanella amazonensis	42.1	5.3
ISFnu8	IS3	IS150	Fusobacterium nucleatum	42.1	5.3
ISPin2	IS3	IS3	Psychromonas ingrahamii	42.1	5.3
ISCwa1	IS1634		Crocosphaera watsoni	42.1	5.3
ISvMimi_2	IS607		Mimivirus	42.1	5.3
ISMhu6	IS4	ISH8	Methanospirillum hungatei	42.1	5.3
ISFnu4	IS110		Fusobacterium nucleatum	42.1	5.3
ISDha1	IS256		Desulfitobacterium hafniense	42.1	5.3
ISFtu1	IS630		Francisella tularensis	42.1	5.3
ISMco3	IS701		Methanosaeta concilii	42.1	5.3
IS233A	IS982		Bacillus thuringiensis	42.1	5.3
IS1634	IS1634		Mycoplasma mycoides	42.1	5.3
IS292	IS66		Agrobacterium sp.	42.1	5.3
IS1469	IS200/IS605	IS200	Clostridium perfringens	42.1	5.3
IS1138B	IS3	IS150	Mycoplasma pulmonis	42.1	5.3

## Sheet: BFPS6
Sequences producing	IS Family	Group	Origin	Score	E. value
significant alignments				(bits)
ISEfm2	IS256		Enterococcus faecium	1596	0
IS1216E	IS6		Enterococcus faecium	1540	0
IS1216V	IS6		Enterococcus sp.	1509	0
IS1216	IS6		Enterococcus hirae	1455	0
ISS1W	IS6		Lactococcus lactis	1231	0
ISEfa8	IS3	IS150	Enterococcus faecium	977	0
ISS1E	IS6		Lactococcus lactis	791	0
ISEf1	IS256		Enterococcus faecalis	787	0
ISS1N	IS6		Lactococcus lactis	779	0
ISS1D	IS6		Lactococcus lactis	779	0
IS1297	IS6		Leuconostoc mesenteroides	779	0
ISS1M	IS6		Lactococcus lactis	761	0
ISS1CH	IS6		Lactococcus lactis	753	0
ISLmo13	IS6		Listeria monocytogenes	662	0
ISS1A	IS6		Lactococcus lactis	603	7e-169
IS946V	IS6		Lactococcus lactis	549	8e-153
ISLgar4	IS6		Lactococcus garvieae	535	1e-148
ISLmo11	IS3	IS150	Listeria monocytogenes	392	1e-105
ISLmo4	IS6		Listeria monocytogenes	392	1e-105
ISS1T	IS6		Lactococcus lactis	373	1e-99
ISS1RS	IS6		Lactococcus lactis	357	6e-95
ISEnfa1	IS6		Enterococcus faecium	351	4e-93
ISS1S	IS6		Lactococcus lactis	349	2e-92
ISS1B	IS6		Lactococcus lactis	349	2e-92
ISS1X	IS6		Lactococcus lactis	341	4e-90
ISS1Z	IS6		Lactococcus lactis	325	2e-85
ISLmo14	IS6		Listeria monocytogenes	264	7e-67
ISLgar5	IS256		Lactococus garvieae	226	2e-55
ISEfa10	IS3	IS150	Enterococcus faecium	202	2e-48
ISTeha2	IS6		Tetragenococcus halophilus	184	5e-43
ISEfa13	IS256		Enterococcus faecium	159	3e-35
ISBsu1	IS3	IS150	Bacillus subtilis	103	2e-18
ISSag12	IS3	IS150	Streptococcus agalactiae	99.6	2e-17
ISLmo3	IS6		Listeria monocytogenes	79.8	2e-11
IS1485	IS3	IS150	Enterococcus faecium	77.8	9e-11
ISBce1	IS1182		Bacillus cereus	71.9	6e-09
ISBce13	IS3	IS3	Bacillus cereus	71.9	6e-09
ISErh1	IS3	IS150	Erysipelothrix rhusiopathiae	67.9	9e-08
ISFnu2	IS1182		Fusobacterium nucleatum	67.9	9e-08
ISHahy2	IS3	IS150	Halanaerobium hydrogeniformans	65.9	3e-07
ISBsph2	IS200/IS605	IS200	Bacillus sphaericus	63.9	1e-06
ISSau6	IS6		Staphylococcus aureus	63.9	1e-06
ISEfa11	ISL3		Enterococcus faecium	61.9	5e-06
ISSwo1	IS3	IS150	Syntrophomonas wolfei	61.9	5e-06
ISClsp1	IS3	IS150	Clostridium sp.	60	2e-05
IS431R	IS6		Staphylococcus aureus	60	2e-05
IS431mec	IS6		Staphylococcus aureus	60	2e-05
IS431L	IS6		Staphylococcus aureus	60	2e-05
IS257R1	IS6		Staphylococcus aureus	60	2e-05
IS257-1	IS6		Staphylococcus aureus	60	2e-05
IS257R2	IS6		Staphylococcus aureus	60	2e-05
ISStrs1	IS200/IS605	IS200	Streptococcus salivarius	58	8e-05
ISSpn6	IS200/IS605	IS200	Streptococcus pneumoniae	58	8e-05
ISEfa5	ISL3		Enterococcus faecium	58	8e-05
ISSep3	IS200/IS605	IS200	Staphylococcus epidermidis	58	8e-05
IS1251	ISL3		Enterococcus faecium	58	8e-05
ISLse1	IS3	IS150	Listeria seeligeri	56	0.0003
IS663	IS1182		Bacillus halodurans	56	0.0003
ISEnfa200	IS200/IS605	IS200	Enterococcus faecium	54	0.001
ISSep1	IS1182		Staphylococcus epidermidis	52	0.005
ISOih2	IS200/IS605	IS200	Oceanobacillus iheyensis	52	0.005
IS655	IS3		Bacillus halodurans	52	0.005
IS257-2	IS6		Staphylococcus aureus	52	0.005
IS1469	IS200/IS605	IS200	Clostridium perfringens	52	0.005
MITEBth2	IS6		Bacillus thuringiensis	50.1	0.02
ISBth20	IS6		Bacillus thuringiensis	50.1	0.02
ISBame1	IS256		Bacillus megaterium	50.1	0.02
ISBsph1	IS200/IS605	IS200	Bacillus sphaericus	50.1	0.02
ISCb3	IS3	IS3	Clostridium beijerincki	50.1	0.02
IS657	IS200/IS605	IS200	Bacillus halodurans	50.1	0.02
IS1272	IS1182		Staphylococcus haemolyticus	50.1	0.02
ISLhe61	IS3	IS150	Lactobacillus helveticus	48.1	0.08
ISDet4	IS256		Dehalococcoides ethenogenes	48.1	0.08
ISEas1	IS6		Enterobacter asburiae	46.1	0.32
ISStin1	IS256		Streptococcus iniae	46.1	0.32
ISCysp18	IS5	IS5	Cyanothece sp.	46.1	0.32
ISCysp15	IS5	IS5	Cyanothece sp.	46.1	0.32
ISCth10	IS200/IS605	IS200	Clostridium thermocellum	46.1	0.32
IS861	IS3	IS150	Streptococcus agalactiae	46.1	0.32
IS240F	IS6		Bacillus thuringiensis	46.1	0.32
ISEfa17	ISL3		Enterococcus faecium	44.1	1.2
ISAlw20	IS982		Acinetobacter lwoffii	44.1	1.2
ISAbe16	IS3	IS150	Acinetobacter bereziniae	44.1	1.2
ISStin8	IS1182		Streptococcus iniae	44.1	1.2
ISMspa1	IS1595	ISSod11	Marinomonas spartinae	44.1	1.2
ISCaje3	IS607		Campylobacter sp.	44.1	1.2
ISSne1	IS256		Sporosarcina newyorkensis	44.1	1.2
ISDith1	IS5		Dictyoglomus thermophilum	44.1	1.2
ISLar7	ISNCY	ISDol1	Lentisphaera araneosa	44.1	1.2
ISArch1	IS1182		Uncultured archaeon	44.1	1.2
ISNha5	IS1595	ISNha5	Nitrobacter hamburgensis	44.1	1.2
ISBce10	IS4	IS231	Bacillus cereus	44.1	1.2
ISEfa4	IS200/IS605	IS605	Enterococcus faecium	44.1	1.2
IS240A	IS6		Bacillus thuringiensis	44.1	1.2
IS1541C	IS200/IS605	IS200	Yersinia enterocolitica	44.1	1.2
IS1405	IS5	IS5	Ralstonia solanacearum	44.1	1.2
IS1182	IS1182		Staphylococcus aureus	44.1	1.2
ISPrre12	ISKra4	ISAzba1	Providencia rettgeri	42.1	4.9
ISAba45	IS3	IS150	Acinetobacter baumannii	42.1	4.9
ISLmo8	IS3	IS3	Listeria monocytogenes	42.1	4.9
ISSsu8	IS481		Streptococcus suis	42.1	4.9
ISLgar1	IS3	IS150	Lactococcus garvieae	42.1	4.9
ISMiva1	ISKra4	ISMich2	Microcoleus vaginatus	42.1	4.9
ISOt6	IS5	ISL2	Orientia tsutsugamushi	42.1	4.9
ISLpn9	IS4	IS10	Legionella pneumophila	42.1	4.9
ISAba10	IS5	IS903	Acinetobacter baumannii	42.1	4.9
ISCpe5	IS1182		Clostridium perfringens	42.1	4.9
ISSau3	IS1182		Staphylococcus aureus	42.1	4.9
ISPin2	IS3	IS3	Psychromonas ingrahamii	42.1	4.9
ISHor1	IS3	IS3	Halothermothrix orenii	42.1	4.9
ISDha2	IS4	IS4Sa	Desulfitobacterium hafniense	42.1	4.9
ISvMimi_2	IS607		Mimivirus	42.1	4.9
ISFnu4	IS110		Fusobacterium nucleatum	42.1	4.9
ISDha1	IS256		Desulfitobacterium hafniense	42.1	4.9
ISFtu1	IS630		Francisella tularensis	42.1	4.9
ISMco3	IS701		Methanosaeta concilii	42.1	4.9
IS4Sa2	IS701		Synechocystis sp.	42.1	4.9
IS257-3	IS6		Staphylococcus aureus	42.1	4.9
IS233A	IS982		Bacillus thuringiensis	42.1	4.9
IS200H	IS200/IS605	IS200	Salmonella abortusovis	42.1	4.9
IS200F	IS200/IS605	IS200	Salmonella typhimurium	42.1	4.9
IS200C	IS200/IS605	IS200	Escherichia coli	42.1	4.9
IS200	IS200/IS605	IS200	Salmonella typhimurium	42.1	4.9
IS1541D	IS200/IS605	IS200	Yersinia enterocolitica	42.1	4.9
IS1138B	IS3	IS150	Mycoplasma pulmonis	42.1	4.9
